# Supplementary material for: Deregulated Expression of Circular RNAs Is Associated with Immune Evasion and Leukemia Relapse after Allogeneic Hematopoietic Stem Cell Transplantation
Source: Genes (Basel). 2022 Oct 31;13(11):1986. doi: 10.3390/genes13111986 (PMC9689715; doi:10.3390/genes13111986)
Supplement: Supplementary file 1 [file genes-13-01986-s001.zip]

Archive with 1 entries (1 files):
- genes-1944841-supplementary.pdf
